# Supplementary material for: Life Course Exposure to Cyanobacteria and Amyotrophic Lateral Sclerosis Survival
Source: Int J Environ Res Public Health. 2025 May 12;22(5):763. doi: 10.3390/ijerph22050763 (PMC12110991; doi:10.3390/ijerph22050763)
Supplement: Supplementary file 1 [file ijerph-22-00763-s001.zip]

Archive with 1 entries (1 files):
- ijerph-3591108-supplementary.pdf
